# Supplementary material for: Epidemiological Analysis of the 2019 Dengue Epidemic in Bhutan
Source: Int J Environ Res Public Health. 2021 Jan 5;18(1):354. doi: 10.3390/ijerph18010354 (PMC7796457; doi:10.3390/ijerph18010354)
Supplement: Supplementary file 1 [file ijerph-18-00354-s001.zip]

Archive with 10 entries (10 files):
- ijerph-1026975 - Table S1.xlsx
- ijerph-1026975-Table S6.docx
- Supplementary Figure S10.tiff
- Supplementary figure S4.tif
- Supplementary figure S5.tif
- Supplementary Figure S7.tiff
- Supplementary Figure S8.tiff
- Supplementary Figure S9.tiff
- Supplementary material S2.docx
- Supplementary material S3.docx
