# Supplementary material for: Epidemiological Analysis of the 2019 Dengue Epidemic in Bhutan
Source: Int J Environ Res Public Health. 2021 Jan 5;18(1):354. doi: 10.3390/ijerph18010354 (PMC7796457; doi:10.3390/ijerph18010354)
Supplement: Supplementary file 1 [file ijerph-18-00354-s001.zip › ijerph-1026975 - Table S1.xlsx]

## Sheet: Sheet1
Week No	New cases	Cumulative cases
18	2	2
19	4	6
20	2	8
21	3	11
22	9	20
23	2	22
24	8	30
25	7	37
26	13	50
27	99	149
28	318	467
29	331	798
30	370	1168
31	419	1587
32	581	2168
33	645	2813
34	517	3330
35	609	3939
36	532	4471
37	331	4802
38	392	5194
39	173	5367
40	186	5553
41	100	5653
42	96	5749
43	47	5796
44	47	5843
45	25	5868
46	25	5893
47	21	5914
48	12	5926
49	9	5935
